# Supplementary material for: A Feasibility Study of Co-Established Patient-Derived Subcutaneous Xenograft and Organotypic Slice Cultures in Hormone-Naive Primary Prostate Cancer Preclinical Modeling: A Single-Institution Experience
Source: Life (Basel). 2025 Nov 6;15(11):1719. doi: 10.3390/life15111719 (PMC12653099; doi:10.3390/life15111719)
Supplement: Supplementary file 1 [file life-15-01719-s001.zip]

Archive with 2 entries (2 files):
- figure S1_PDX paper_23ottobre2025_rev.pdf
- Table S1_R1_life_291025.pdf
